# Supplementary material for: Quercetin Suppresses Uterine Leiomyoma Progression by Modulating METTL3-Mediated MAPK Signaling
Source: Int J Mol Sci. 2026 May 20;27(10):4586. doi: 10.3390/ijms27104586 (PMC13206870; doi:10.3390/ijms27104586)
Supplement: Supplementary file 1 [file ijms-27-04586-s001.zip]

Archive with 1 entries (1 files):
- ijms-4272337-supplementary.pdf
